# Supplementary material for: Highly Multiplexed Imaging Uncovers Changes in Compositional Noise within Assembling Focal Adhesions
Source: PLoS One. 2016 Aug 12;11(8):e0160591. doi: 10.1371/journal.pone.0160591 (PMC4982658; doi:10.1371/journal.pone.0160591)
Supplement: S2 Table — (XLSX) [file pone.0160591.s017.xlsx]

## Sheet: Data Fig. 1b
Pearson correlation coefficient
alpha-actinin
F-actin	0.485443
FAK	0.220305	0.111729
FAK pY397	0.236703	0.0621669	0.566629
Hic-5	0.344536	0.169438	0.517098	0.480665
Paxillin	0.296834	0.247335	0.708449	0.546732	0.685466
Paxillin pY118	0.29415	0.121434	0.482796	0.536415	0.517802	0.590791
VASP	0.362958	0.168512	0.511501	0.511899	0.565581	0.602335	0.496037
Vinculin	0.233054	0.119516	0.641701	0.535696	0.547902	0.659974	0.481918	0.535288
Zyxin	0.320989	0.178491	0.700318	0.597057	0.682692	0.850719	0.602982	0.681268	0.700258
	alpha-actinin	F-actin	FAK	FAK pY397	Hic-5	Paxillin	Paxillin pY118	VASP	Vinculin	Zyxin
SEM
alpha-actinin
F-actin	0.0722501
FAK	0.0506777	0.0509749
FAK pY397	0.0240998	0.0295339	0.0521641
Hic-5	0.049905	0.0481747	0.0366104	0.0440137
Paxillin	0.0489804	0.0502412	0.0239442	0.0365271	0.0511271
Paxillin pY118	0.0252408	0.0277574	0.0367715	0.0211903	0.0313729	0.0257087
VASP	0.0266692	0.0490579	0.0579876	0.0416469	0.0397573	0.0494479	0.0298077
Vinculin	0.0394237	0.0571285	0.0341479	0.0414814	0.0304467	0.0216685	0.0397252	0.0534219
Zyxin	0.0315128	0.045277	0.0621902	0.0287901	0.0332655	0.0460919	0.0175039	0.0405355	0.0455689
	alpha-actinin	F-actin	FAK	FAK pY397	Hic-5	Paxillin	Paxillin pY118	VASP	Vinculin	Zyxin

## Sheet: Data Fig. 3b
correlation	SEM
0.0240759	0.0104631	small-medium
0.0412743	0.0144754	medium-large
variance	SEM
-0.305655	0.0136486	small-medium
-0.144188	0.0145809	medium-large

## Sheet: Data Fig. 3c
correlation	SEM
0.0278289	0.0168082	3'old - 6'-old
0.0151284	0.0147912	6'old - 9'-old
0.0150031	0.0164076	9'old - 12'-old
-0.00917717	0.0171225	12'old - AS
-0.000455438	0.0150013	AS-ST
-0.0171657	0.00851938	ST-DS
variance	SEM
-0.119899	0.0216803	3'old - 6'-old
-0.0798157	0.0183429	6'old - 9'-old
-0.00542999	0.0186213	9'old - 12'-old
-0.154838	0.0101924	12'old - AS
0.0892012	0.0181511	AS-ST
0.0500746	0.0142973	ST-DS

## Sheet: Data Fig. 3d
correlation (area sub states)								SEM									3'old - 6'-old	6'old - 9'-old	9'old - 12'-old	12'old - AS	AS-ST	ST-DS
-0.00427378	0.0257514	0.00195593	-0.0316991	-0.0123048	-0.00903158			0.0122058	0.0177971	0.0199068	0.0126902	0.0172138	0.0106344			small
-0.00456579	-0.00133494	0.0153778	-0.0793263	0.0221263	-0.00205158			0.026478	0.0289781	0.0143879	0.0132742	0.0135885	0.0160228			medium
0.140343	0.0616765	-0.164535	-0.0592977	0.00765672	-0.0054427			0.0244585	0.0781703	0.0534207	0.0382237	0.0135464	0.0169066			large
variance (area sub states)								SEM									3'old - 6'-old	6'old - 9'-old	9'old - 12'-old	12'old - AS	AS-ST	ST-DS
-0.129599	-0.0554591	-0.0215673	-0.0443745	0.0398561	0.0286336			0.0197554	0.0163462	0.0243519	0.0268273	0.02532	0.00791126			small
0.00776462	-0.0485435	0.0258858	-0.0799439	0.0769342	-0.00172278			0.045331	0.0381984	0.0312101	0.0140205	0.0128238	0.030612			medium
0.0829172	-0.0999361	0.00231656	0.0679933	0.0194656	0.0127331			0.0786326	0.111479	0.118273	0.0644785	0.0215572	0.0179077			large
correlation (states sub area)								SEM									3'old	6'-old	9'-old	12'-old	AS	ST	DS
0.0639169	0.0636249	0.0365385	0.0499604	0.00233321	0.0367643	0.0437443		0.026595	0.0321799	0.0250483	0.0192823	0.010975	0.0117083	0.0025766		small-medium
0.0338238	0.12554	0.188607	0.044303	0.0561442	0.0416746	0.0382835		0.0299117	0.0401218	0.0662867	0.037771	0.0161239	0.0163007	0.0156772		medium-large
variance (states sub area)								SEM									3'old	6'-old	9'-old	12'-old	AS	ST	DS
-0.40638	-0.269017	-0.262101	-0.214648	-0.250218	-0.213139	-0.243496		0.0352747	0.0333759	0.00715109	0.0376961	0.024184	0.0221385	0.0139449		small-medium
-0.236184	-0.168697	-0.254141	-0.244973	-0.104195	-0.161664	-0.147208		0.0744716	0.0543252	0.101581	0.0727659	0.0142256	0.0155833	0.0269581		medium-large

## Sheet: Data Fig. 3e
correlation (eccentr sub area)				SEM				small-medium	medium-large
0.0293247	0.0352616			0.0128429	0.0181547		low
0.0263097	0.044638			0.0173517	0.0195098		medium
0.0132107	0.058168			0.00846951	0.0124625		high
variance (eccentr sub area)				SEM				small-medium	medium-large
-0.307941	-0.15119			0.0172183	0.020143		low
-0.302514	-0.147038			0.0223285	0.0164632		medium
-0.295021	-0.143208			0.01045	0.0212866		high
correlation (area sub eccentr)				SEM					small	medium	large
-0.00984498	-0.0128599	-0.0034835		0.0119441	0.00604517	0.0116371		low-medium
0.00319021	-0.00990877	0.00362116		0.00753059	0.0104755	0.0215006		medium-high
variance (area sub eccentr)				SEM					small	medium	large
-0.0152134	-0.00978603	-0.00563383		0.022054	0.00816721	0.0210106		low-medium
-0.00493312	0.0025601	0.00639036		0.023489	0.00692587	0.0319602		medium-high

## Sheet: Data Fig. 3f
correlation (density sub area)				SEM				small-medium	medum-large
0.0126258	0.169185			0.0068612	0.029837		low
0.00513269	0.0249069			0.00319324	0.00516561		medium
0.0192021	0.0739735			0.00748826	0.0115978		high
variance (density sub area)				SEM				small-medium	medum-large
-0.302075	-0.286064			0.0133317	0.0175517		low
-0.15347	-0.130555			0.0136885	0.0221851		medium
-0.122246	-0.0114554			0.0100266	0.012038		high
correlation (area sub density)				SEM					small	medium	large
-0.00795416	-0.0154472	-0.152872		0.00671571	0.00518571	0.0224449		low-medium
0.0270541	0.0411235	0.0901901		0.00786893	0.00742736	0.0174971		medium-high
variance (area sub density)				SEM					small	medium	large
-0.345447	-0.196842	-0.0544973		0.0124457	0.0142282	0.0486547		low-medium
-0.0745692	-0.0433449	0.0757546		0.0145522	0.0185744	0.0240151		medium-high

## Sheet: Data Fig. S7
Delta Log FANO	Delta Log CV	SEM FANO	SEM CV	Label
-0.263731	-0.305655	0.0265664	0.0136486	Area
-0.0343933	-0.144188	0.0305741	0.0145809	Area
-0.124334	-0.119899	0.0434702	0.0216803	States
-0.113885	-0.0798157	0.0349097	0.0183429	States
-0.00703076	-0.00542999	0.0450086	0.0186213	States
-0.123117	-0.154838	0.0307762	0.0101924	States
0.069534	0.0892012	0.0362358	0.0181511	States
-0.0275694	0.0500746	0.0230275	0.0142973	States
-0.0367298	-0.0176663	0.0302247	0.0153892	Eccentricity
-0.0195911	-0.00760097	0.0134839	0.00921894	Eccentricity
-0.266235	-0.307941	0.0334264	0.0172183	Area sub Eccentricity
-0.0429295	-0.15119	0.0425582	0.020143	Area sub Eccentricity
-0.251563	-0.302514	0.0493421	0.0223285	Area sub Eccentricity
-0.0491497	-0.147038	0.0225734	0.0164632	Area sub Eccentricity
-0.245806	-0.295021	0.0258278	0.01045	Area sub Eccentricity
-0.0391775	-0.143208	0.0422256	0.0212866	Area sub Eccentricity
-0.0397026	-0.0152134	0.0520419	0.022054	Eccentricity sub Area
-0.0250301	-0.00978603	0.0477429	0.023489	Eccentricity sub Area
-0.0312503	-0.00563383	0.0171309	0.00816721	Eccentricity sub Area
-0.0135687	-0.00493312	0.0216725	0.00692587	Eccentricity sub Area
-0.00781131	0.0025601	0.0326278	0.0210106	Eccentricity sub Area
0.00216089	0.00639036	0.056758	0.0319602	Eccentricity sub Area
-0.204812	-0.129599	0.0425945	0.0197554	Age sub Area
-0.0108248	0.00776462	0.0932214	0.045331	Age sub Area
0.152344	0.0829172	0.13062	0.0786326	Age sub Area
-0.06947	-0.0554591	0.0519873	0.0163462	Age sub Area
-0.118086	-0.0485435	0.0720666	0.0381984	Age sub Area
-0.164949	-0.0999361	0.208165	0.111479	Age sub Area
-0.0935715	-0.0215673	0.0607725	0.0243519	Age sub Area
0.0376993	0.0258858	0.0728619	0.0312101	Age sub Area
-0.0381869	0.00231656	0.188151	0.118273	Age sub Area
-0.0329	-0.0443745	0.0575184	0.0268273	Age sub Area
-0.140005	-0.0799439	0.0463515	0.0140205	Age sub Area
0.0858059	0.0679933	0.0911203	0.0644785	Age sub Area
0.020209	0.0398561	0.045015	0.02532	Age sub Area
0.100441	0.0769342	0.0313291	0.0128238	Age sub Area
-0.0159325	0.0194656	0.0389084	0.0215572	Age sub Area
-0.0206509	0.0286336	0.0161293	0.00791126	Age sub Area
-0.0779925	-0.00172278	0.0623805	0.030612	Age sub Area
-0.0357523	0.0127331	0.0298956	0.0179077	Age sub Area
-0.358885	-0.40638	0.0754678	0.0352747	Area sub Age
-0.191347	-0.236184	0.155423	0.0744716	Area sub Age
-0.164898	-0.269017	0.06452	0.0333759	Area sub Age
-0.0596082	-0.168697	0.094554	0.0543252	Area sub Age
-0.213514	-0.262101	0.027019	0.00715109	Area sub Age
-0.178542	-0.254141	0.165872	0.101581	Area sub Age
-0.082243	-0.214648	0.0892892	0.0376961	Area sub Age
-0.181189	-0.244973	0.116142	0.0727659	Area sub Age
-0.189348	-0.250218	0.0438272	0.024184	Area sub Age
0.0381572	-0.104195	0.0399094	0.0142256	Area sub Age
-0.109116	-0.213139	0.0431564	0.0221385	Area sub Age
-0.0782165	-0.161664	0.026288	0.0155833	Area sub Age
-0.166457	-0.243496	0.0388263	0.0139449	Area sub Age
-0.0359763	-0.147208	0.0567224	0.0269581	Area sub Age
-0.196185	-0.345447	0.0203855	0.0124457	Density sub Area
0.237158	-0.0745692	0.0302572	0.0145522	Density sub Area
0.0208357	-0.196842	0.0338472	0.0142282	Density sub Area
0.299302	-0.0433449	0.0349221	0.0185744	Density sub Area
0.317796	-0.0544973	0.134443	0.0486547	Density sub Area
0.631436	0.0757546	0.0662132	0.0240151	Density sub Area
-0.49924	-0.302075	0.0349382	0.0133317	Area sub Density
-0.282219	-0.15347	0.0232907	0.0136885	Area sub Density
-0.220075	-0.122246	0.0157874	0.0100266	Area sub Density
-0.570519	-0.286064	0.0812074	0.0175517	Area sub Density
-0.241255	-0.130555	0.0476112	0.0221851	Area sub Density
0.0908788	-0.0114554	0.0281148	0.012038	Area sub Density
